# Supplementary material for: Design and evaluation of a prototype medical device for robotic and manual percutaneous dilatational tracheostomy
Source: PLoS One. 2026 Feb 27;21(2):e0343014. doi: 10.1371/journal.pone.0343014 (PMC12948056; doi:10.1371/journal.pone.0343014)
Supplement: S2 Dataset — (XLSX) [file pone.0343014.s002.xlsx]

## Sheet: Trachy data2
CBR Sample thickness (mm)	TrachyPen sample thickness (mm)	Blunt dilation force peak (N)	CBR insertion force peak z direction (N)	TrachyPen insertion force peak (N)	CBR insertion force peak x direction (N)	Motor dilations	Stoma length (mm)	Motorload (%)	TrachyPen dilation force (N)
3.82271	3.16051	23.7	71.7	46.3	10.1385	1	16.2643	98.141	101.67
4.72438	3.66541	27.3	73.6	49	6.35062	1	14.3843	85.6598	88.7401
4.45567	3.16132	18.2	78	43.4	5.37488	1	11.4513	93.8343	97.2086
4.82715	4.40237	29.2	78.2	61.5	7.38251	1	14.7609	88.1371	91.3065
3.06224	3.85374	22.3	59.2	51.1	8.03934	1	18.2587	91.2189	94.4991
4.13744	3.23456	26.1	71.5	42.9	6.90165	1	14.2274	92.52	95.847
3.23208	3.53533	21.1	57.1	44.3	11.4541	1	16.4078	96.8478	100.33
3.31628	3.97189	22.3	60.1	58.2	13.8219	1	16.7097	85.2151	88.2794
3.57762	4.69703	27.2	65.3	55	15.6835	1	16.3539	89.3184	92.5303
4.36812	4.51424	25.8	64.7	63.6	12.6774	1	17.2786	94.7727	98.1807
4.93937	3.35654	23.9	79	47.1	18.7316	1	18.9125	93.6723	97.0408
4.28066	3.92538	25.1	76.4	50.9	16.3057	1	18.7844	89.2263	92.4349
4.22827	4.16344	21.9	70.2	55.9	22.9879	1	16.8244	88.9793	92.179
4.82761	4.28939	24.8	66.6	52.1	18.7722	1	17.7395	89.7226	92.949
3.99957	3.95666	19.6	61.3	53	14.9206	1	18.362	93.1812	96.532
4.53188	3.74793	28.1	66.1	45.8	20.3746	1	14.4576	89.0729	92.276
4.82491	4.46381	24.5	72.9	66.7	15.2309	1	15.3516	92.5452	95.8731
4.99614	5.03741	29.8	84.2	70.6	18.0253	1	16.6671	86.4051	89.5122
3.65112	4.49267	25.7	62.5	56.3	9.44713	1	18.4918	99	102.56
4.56665	3.58617	18.8	68.6	48.3	15.887	1	18.7737	88.5499	91.7341
4.9392	4.14687	27.4	83.4	44.5	7.28734	1	16.5073	86.2603	89.3622
3.14336	4.14732	25	53.5	55	12.3759	1	16.4056	87.3621	90.5036
3.92035	4.57587	26.1	64.7	68	12.5155	1	13.4644	95.268	98.6938
3.63277	3.94567	24.8	59.1	59.9	12.5401	1	12.067	95.5905	99.0279
4.50271	3.36869	20	77.4	46.8	17.145	1	15.244	94.5461	97.946
						2	15.7109	43.6358	45.2049
						2	11.3107	42.8654	44.4069
						2	14.0441	30.2182	31.3048
						2	15.7914	33.6882	34.8996
						2	14.7989	44.5809	46.184
						2	11.7441	35.9791	37.2729
						2	13.4363	33.4438	34.6464
						2	13.4301	37.9242	39.288
						2	11.0752	34.4777	35.7175
						2	10.5751	34.7316	35.9805
						2	14.1962	33.8974	35.1164
						2	13.304	36.2263	37.5289
						2	16.134	33.767	34.9812
						2	15.1138	39.5089	40.9296
						2	11.9114	38.057	39.4255
						2	13.9607	38.1586	39.5308
						2	12.5812	40.4601	41.9151
						2	15.6756	42.8562	44.3973
						2	15.0448	30.8694	31.9795
						2	12.0976	39.6823	41.1093
						2	11.6301	37.6854	39.0405
						2	13.9512	42.2127	43.7307
						2	14.9182	43.4417	45.0038
						2	14.7581	38.4292	39.8112
						2	14.4879	43.3774	44.9372
						3		26.1093	27.0482
						3		38.0498	39.418
						3		28.4177	29.4396
						3		32.9504	34.1353
						3		38.7031	40.0948
						3		26.5011	27.4541
						3		30.4614	31.5568
						3		27.1409	28.1169
						3		31.5449	32.6792
						3		37.3897	38.7342
						3		36.9061	38.2333
						3		34.8033	36.0548
						3		33.0395	34.2276
						3		34.1766	35.4056
						3		30.8812	31.9917
						3		30.36	31.4518
						3		29.3715	30.4277
						3		33.9557	35.1768
						3		29.3345	30.3893
						3		36.7008	38.0205
						3		27.0908	28.065
						3		38.8149	40.2107
						3		31.2461	32.3697
						3		36.3898	37.6983
						3		33.183	34.3763
						4		22.1685	22.9656
						4		26.6523	27.6107
						4		30.167	31.2518
						4		25.086	25.9881
						4		27.7349	28.7322
						4		25.073	25.9746
						4		23.9332	24.7938
						4		23.5707	24.4183
						4		25.6877	26.6114
						4		33.7853	35.0002
						4		29.7177	30.7863
						4		29.9278	31.004
						4		30.701	31.805
						4		30.1386	31.2224
						4		25.9292	26.8616
						4		25.4158	26.3297
						4		26.8196	27.7841
						4		22.4955	23.3045
						4		22.5986	23.4112
						4		30.1322	31.2157
						4		21.5421	22.3168
						4		21.2585	22.023
						4		24.1277	24.9954
						4		32.6794	33.8546
